# Supplementary material for: HelixGAN a deep-learning methodology for conditional de novo design of α-helix structures
Source: Bioinformatics. 2023 Jan 18;39(1):btad036. doi: 10.1093/bioinformatics/btad036 (PMC9887083; doi:10.1093/bioinformatics/btad036)
Supplement: btad036_Supplementary_Data [file btad036_supplementary_data.zip]

Archive with 10 entries (9 files):
- btad036_Supplementary_Data/
- btad036_Supplementary_Data/FigureS1.png
- btad036_Supplementary_Data/FigureS10.png
- btad036_Supplementary_Data/FigureS2.png
- btad036_Supplementary_Data/FigureS3.png
- btad036_Supplementary_Data/FigureS4.png
- btad036_Supplementary_Data/FigureS5.png
- btad036_Supplementary_Data/FigureS6.png
- btad036_Supplementary_Data/FigureS7.png
- btad036_Supplementary_Data/FigureS8.png
